# Supplementary material for: Virtual Maternity Care During Pregnancy: A Metasynthesis of the Qualitative Literature on Women’s Experiences
Source: Int J Environ Res Public Health. 2026 May 4;23(5):607. doi: 10.3390/ijerph23050607 (PMC13207183; doi:10.3390/ijerph23050607)
Supplement: Supplementary file 1 [file ijerph-23-00607-s001.zip]

Archive with 2 entries (2 files):
- ijerph-4239747-supplementary.pdf
- Supplementary_File_S2_ Search Strategy.pdf
